# Supplementary material for: Cognitive Sequelae and Hippocampal Dysfunction in Chronic Kidney Disease following 5/6 Nephrectomy
Source: Brain Sci. 2022 Jul 11;12(7):905. doi: 10.3390/brainsci12070905 (PMC9321175; doi:10.3390/brainsci12070905)
Supplement: Supplementary file 1 [file brainsci-12-00905-s001.zip]

Archive with 1 entries (1 files):
- brainsci-1784870-supplementary.pdf
